# Supplementary material for: Effects of Genotype and Climate on Productive Performance of High Oleic Carthamus tinctorius L. under Rainfed Conditions in a Semi-Arid Environment of Sicily (Italy)
Source: Plants (Basel). 2023 Apr 22;12(9):1733. doi: 10.3390/plants12091733 (PMC10181448; doi:10.3390/plants12091733)
Supplement: Supplementary file 1 [file plants-12-01733-s001.zip]

Archive with 1 entries (1 files):
- plants-2338411-supplementary.xlsx
