# Supplementary material for: Effects of Genotype and Climate on Productive Performance of High Oleic Carthamus tinctorius L. under Rainfed Conditions in a Semi-Arid Environment of Sicily (Italy)
Source: Plants (Basel). 2023 Apr 22;12(9):1733. doi: 10.3390/plants12091733 (PMC10181448; doi:10.3390/plants12091733)
Supplement: Supplementary file 1 [file plants-12-01733-s001.zip › plants-2338411-supplementary.xlsx]

## Sheet: Table S1
Table S1. Effect of the year-by-genotype Interaction on morphological and yield parameters.
		Plant height	Number of Branches	Number of Capitula	TSW	Seed Yield	Oil Content	Oil yield
		(cm)	(n)	(n)	(g)	(t ha-1)	(%)	(t ha-1)
Year (Y)	Genotypes (G)
2014-2015	CTI 1	108 a	12 a	13 bcde	39 ab	1.3 ab	38.5 g	0.49 abc
2014-2015	CTI 5	105 a	12 a	11 de	38 b	1.1 bc	40.5 bcdefg	0.45 abc
2014-2015	CTI 6	111 a	13 a	13 bcde	39 ab	1.3 ab	38.5 fe	0.51 ab
2014-2015	CTI 9	122 a	13 a	13 bcde	37 b	1.3 ab	42.1 ab	0.56 ab
2014-2015	CTI 10	102 a	12 a	12 cde	40 ab	1.1 bc	40.3 bcdefg	0.46 abc
2014-2015	CTI 11 (Montola 2000)	115 a	13 a	13 bcde	39 ab	1.3 ab	39.2 defg	0.51 ab
2014-2015	CTI 13	127 a	14 a	15 ab	39 ab	0.7 c	38.8 efg	0.27 c
2014-2015	CTI 15	130 a	14 a	15 abc	37 b	1.1 bc	43.0 a	0.46 abc
2014-2015	CTI 17	141 a	14 a	13 bcde	40 ab	1.2 abc	41.0 abcde	0.51 abc
2015-2016	CTI 1	104 a	13 a	13 bcde	38 b	1.1 bc	38.8 efg	0.41 bc
2015-2016	CTI 5	107 a	10 a	10 e	38 b	0.8 bc	41.9 abc	0.35 bc
2015-2016	CTI 6	109 a	13 a	12 bcde	39 ab	1.2 abc	40.1 bcdefg	0.47 abc
2015-2016	CTI 9	118 a	14 a	14 abc	39 ab	1.2 abc	41.2 abcd	0.49 abc
2015-2016	CTI 10	100 a	11 a	11 de	39 b	0.9 bc	42.1 ab	0.36 bc
2015-2016	CTI 11 (Montola 2000)	112 a	14 a	12 bcde	38 b	1.1 bc	38.8 efg	0.44 abc
2015-2016	CTI 13	111 a	13 a	13 bcde	38 b	1.0 bc	40.9 abcdef	0.39 bc
2015-2016	CTI 15	124 a	15 a	14 abcd	39 ab	1.3 ab	39.6 cdefg	0.51 ab
2015-2016	CTI 17	134 a	15 a	17 a	43 a	1.7 a	38.4 g	0.65 a
